# Supplementary material for: Characterization of a Lineage C.36 SARS-CoV-2 Isolate with Reduced Susceptibility to Neutralization Circulating in Lombardy, Italy
Source: Viruses. 2021 Jul 31;13(8):1514. doi: 10.3390/v13081514 (PMC8402759; doi:10.3390/v13081514)
Supplement: Supplementary file 1 [file viruses-13-01514-s001.zip]

Archive with 1 entries (1 files):
- viruses-1282568-si final.pdf
